# Supplementary material for: Visuo-motor integration, vision perception and attention in mTBI patients. Preliminary findings
Source: PLoS One. 2021 Apr 27;16(4):e0250598. doi: 10.1371/journal.pone.0250598 (PMC8078787; doi:10.1371/journal.pone.0250598)
Supplement: S1 Data — (XLS) [file pone.0250598.s002.xls]

## Sheet: S1 Data
TSC	age	sex	gr	scoremo	VMIS_SS	VMIV_SS	VMIM_SS	R27_ADS	R27_ADA	R27_CSS	R27_CSA	CFF_central	CFF_right	CFF_left	CSSI
	22	M	2	0.909091	88	91	92	139	100	109	100	49.1667	44.8333	42.5	36
	23	M	1	0.704545	86	99	99	186	100	144	98.6301	46.6667	47.1667	47
	23	M	1	0.704545	106	96	95	192	98.4615	156	100	50.1667	46.3333	46.6667
	23	F	1	0.613636	106	99	95	204	97.6077	168	97.1098	50	48	46.8333
	23	M	1	0.909091	106	99	99	202	100	181	100	48.8333	46	48
	23	M	1	0.977273	106	99	99	228	100	181	100	49.8333	47.1667	47.6667
	22	M	1	0.886364	106	96	99	170	99.4152	153	100	49	51.8333	52.3333
	26	M	1	0.75	106	99	87	219	99.5455	161	99.3827	45.5	47.3333	46.3333
	23	M	1	1	88	99	95	190	98.9583	149	100	48.3333	46.1667	46.8333
	21	M	1	0.886364	88	99	99	218	100	183	98.9189	46.8333	47.1667	48.1667
	23	F	1	0.681818	88	91	92	212	100	200	99.5025	46.3333
6	18	M	2	0.795455	81	96	78	164	100	124	100	49	45.1667	44.3333	28
9	16	M	2	0.954545	78	88	88	144	99.3103	113	98.2609	47.1667	48.1667	45	19
33	32	M	2	0.613636	88	99	83	202	98.0583	139	100	49.1667	43.3333	45	42
85	19	M	2	0.840909	88	99	74	156	99.3631	125	99.2063	49.1667	46.3333	45.8333
141	23	M	2	0.909091	75	99	78	186	99.4652	117	98.3193	49.6667			44
155	18	F	2	0.818182	75	91	92	159	100	148	100	44			55
195	15	M	2	0.75	78	90	90	160	98.1595	122	100	49.3333	52.6667	48.3333
277	31	F	2	0.886364	86	96	83	184	100	140	100	49
386	31	F	2	0.818182
726	26	F	2	0.863636	88	82	92	178	98.8889	146	99.3197	49.1667
